# Supplementary material for: Intracranial Aneurysms Treated with a Novel Coated Low-Profile Flow Diverter (p48 HPC)—A Single-Center Experience and an Illustrative Case Series
Source: Brain Sci. 2025 Jan 3;15(1):42. doi: 10.3390/brainsci15010042 (PMC11763383; doi:10.3390/brainsci15010042)
Supplement: Supplementary file 1 [file brainsci-15-00042-s001.zip]

Archive with 1 entries (1 files):
- brainsci-3394521-supplementary.pdf
